# Supplementary material for: Assessment of Olfactory Function in MAPT-Associated Neurodegenerative Disease Reveals Odor-Identification Irreproducibility as a Non-Disease-Specific, General Characteristic of Olfactory Dysfunction
Source: PLoS One. 2016 Nov 17;11(11):e0165112. doi: 10.1371/journal.pone.0165112 (PMC5113898; doi:10.1371/journal.pone.0165112)
Supplement: S1 File — All data underlying the findings presented in this manuscript are available as supporting information, with the exception of information that would allow identification of NMCs and control subjects, and individual members of the EPIPARK cohort, which has been withheld to maintain their confidentiality. These confidential data are available by contacting the corresponding author (KM) and will be released to researchers who meet the criteria for access to confidential data subject to approval of the Mayo Clinic Institutional Review Boards, the Bioethics Committee of the Medical University of Gdańsk, and/or the Ethikkommision der Universität zu Lübeck. (XLSX) [file pone.0165112.s001.xlsx]

## Sheet: PPND-Gdansk data
Family	Sex (1=male, 0 = Female)	Smoker? (1=yes, 0 = no)	Disease Satus**	Age at onset	Age at test	Age at Death	Disease duration until death	pizza	bubble gum	menthol	cherry	motor oil	mint	banana	clove	leather	coconut	onion	fruit punch	licorice	cheddar cheese	cinnamon	gasoline	strawberry	cedar	chocolate	ginger bread	lilac	turpentine	peach	root beer	dill pickle	pineapple	lime	orange	wintergreen	watermelon	paint thinner	grass	smoke	pine	grape	lemon	soap	natural gas	rose	peanut	UPSIT score	Interpretation
Gdansk	1	0	C		52			1	1	1	1	1	1	1	1	1	1	1	0	0	1	1	1	1	1	1	1	0	1	1	1	1	1	1	1	1	1	1	0	1	1	1	1	1	1	1	1	36	normosmia
Gdansk	1	0	C		56			1	1	1	1	1	1	1	0	1	1	1	1	0	1	1	1	1	1	0	1	0	1	1	1	1	1	0	1	1	1	1	0	1	1	0	1	1	1	1	1	33	mild microsmia
Gdansk	1	1	C		47			1	1	1	1	1	0	1	0	1	1	1	0	0	1	1	1	1	1	0	1	0	1	1	0	1	1	0	1	0	1	1	0	1	1	0	1	1	1	0	1	28	moderate microsmia
Gdansk	0	0	C		28			1	1	1	1	1	0	1	0	1	1	1	0	0	1	1	1	1	1	0	1	1	1	1	0	1	1	1	1	1	1	1	0	1	1	1	1	1	1	1	1	33	mild microsmia
Gdansk	0	0	C		28			1	1	1	1	1	0	1	1	1	1	1	1	1	1	1	1	1	1	1	1	0	1	1	1	1	1	0	1	1	1	1	0	1	1	1	1	1	1	1	1	36	normosmia
Gdansk	0	1	C		26			1	1	1	1	1	0	0	0	1	1	1	0	0	1	1	1	1	1	1	0	0	0	1	0	1	1	0	1	1	1	1	1	1	1	0	1	1	1	1	1	29	moderate microsmia
Gdansk	0	0	C		34			0	1	1	1	1	1	1	1	1	1	1	0	0	1	1	1	1	1	0	1	1	1	0	0	1	1	1	1	0	1	1	0	1	1	1	1	1	1	1	1	32	mild microsmia
Gdansk	1	0	C		30			1	1	1	1	1	0	1	1	1	1	1	1	1	0	1	1	1	1	0	0	1	0	1	0	1	1	0	1	0	0	1	1	1	1	1	1	1	1	0	1	30	mild microsmia
Gdansk	1	1	MC	48	52			0	0	0	1	0	0	0	1	0	0	0	0	0	0	0	0	0	0	0	0	0	0	0	0	0	0	0	1	0	1	1	0	0	0	1	0	0	1	1	0	8	anosmia
Gdansk	1	0	MC	49.5	56			1	1	1	1	1	1	1	1	1	1	1	1	0	0	1	1	0	0	1	1	0	1	1	1	0	1	1	1	0	1	1	0	0	1	0	0	1	1	1	1	29	moderate microsmia
Gdansk	1	1	MC	46	46			0	0	1	0	0	1	0	0	1	0	0	0	1	1	0	0	0	1	0	0	1	0	1	0	0	1	1	1	1	1	1	0	0	0	0	0	0	0	0	1	15	anosmia
Gdansk	0	0	NMC		28			1	1	1	1	1	1	1	0	1	1	1	0	1	0	1	1	0	0	1	1	0	1	1	0	0	1	0	1	1	1	1	1	1	1	1	0	1	1	1	1	30	moderate microsmia
Gdansk	0	0	NMC		28			1	1	1	0	1	0	1	1	1	1	1	0	1	1	0	1	0	0	1	1	0	0	1	1	1	1	0	1	1	0	1	1	1	1	0	0	1	1	0	1	27	moderate microsmia
Gdansk	0	1	NMC		28			1	1	1	1	1	0	1	1	0	1	1	0	1	1	1	1	1	1	0	1	1	1	1	1	1	1	1	1	0	1	1	0	1	1	1	0	1	1	1	1	33	mild microsmia
Gdansk	0	1	NMC		33			1	1	1	1	1	1	1	0	1	1	1	1	1	0	1	1	1	1	1	1	0	0	1	1	1	1	0	1	1	1	1	1	1	1	1	0	1	1	1	1	34	mild microsmia
Gdansk	1	1	NMC		33			1	1	1	1	1	1	0	1	0	0	1	1	0	0	1	1	1	1	1	1	0	1	1	1	1	1	1	1	0	1	1	0	1	1	0	1	0	1	1	1	30	mild microsmia
PPND	0	0	C		23.96			0	1	0	1	0	1	1	1	1	1	1	1	1	1	0	1	1	0	0	1	1	0	1	1	1	1	1	1	1	1	1	1	1	1	1	0	1	1	1	1	32	mild microsmia
PPND	0	0	C		43.04			0	1	1	1	0	1	0	1	1	0	1	1	1	0	0	1	1	1	1	1	1	1	1	1	1	0	1	1	0	1	1	1	1	1	1	1	0	0	1	1	30	moderate microsmia
PPND	1	1	C		44.59			1	1	0	1	1	1	1	1	1	1	1	1	1	0	1	1	1	1	1	1	1	0	1	1	1	1	1	1	0	1	1	1	1	1	1	0	1	1	1	1	35	normosmia
PPND	1	1	C		46.03			1	1	0	1	1	1	1	1	1	1	1	0	1	0	0	1	1	1	1	1	1	1	1	1	1	0	1	1	1	1	1	1	1	1	1	0	1	1	0	1	33	mild microsmia
PPND	1	1	C		34.18			1	1	1	1	1	1	1	1	1	1	1	1	1	0	1	1	1	1	1	1	1	1	1	1	0	1	1	1	1	1	1	0	0	1	1	1	1	1	1	1	36	normosmia
PPND	0	0	C		30.32			1	1	0	1	1	1	1	1	1	1	1	1	1	0	1	1	1	0	1	1	1	0	0	1	0	1	1	1	1	1	0	1	1	1	1	1	1	1	1	1	33	mild microsmia
PPND	0	0	C		64.39			1	1	1	1	1	1	1	1	1	1	1	1	1	0	1	1	0	1	0	1	1	1	1	1	1	0	1	1	1	1	1	0	1	1	1	1	1	1	1	1	35	normosmia
PPND	1	0	C		62.48			1	1	1	1	1	1	1	1	1	0	1	1	0	0	1	1	1	0	1	1	0	0	1	1	1	1	1	1	0	1	1	1	1	1	1	1	1	1	0	1	32	mild microsmia
PPND	0	1	C		44.08			1	1	1	1	1	1	0	1	1	1	0	1	0	0	1	1	1	0	1	0	1	1	0	1	1	1	1	1	1	0	1	0	1	1	1	1	1	1	0	1	30	moderate microsmia
PPND	1	0	C		27.27			1	1	1	0	1	1	0	1	1	0	1	1	1	0	1	1	1	0	1	1	1	0	1	0	1	0	1	1	1	0	0	1	1	1	1	1	0	0	1	1	28	moderate microsmia
PPND	1	0	C		18.4			1	1	1	1	1	1	1	1	1	0	1	0	1	1	1	1	1	1	1	1	0	1	1	1	1	1	1	1	0	1	1	0	1	1	1	1	1	1	1	1	35	normosmia
PPND	1	0	C		43.33			1	1	1	1	1	1	0	1	1	1	1	1	1	0	1	1	0	1	1	0	1	1	0	1	1	1	0	1	1	0	1	0	0	1	1	0	1	1	1	1	30	moderate microsmia
PPND	1	1	MC	41	45.64	50.19	9.19	0	1	1	1	0	1	0	0	0	0	0	1	0	0	0	0	0	1	1	1	1	0	0	0	0	1	0	0	0	0	0	0	0	0	0	0	0	0	0	0	10	anosmia
PPND	0	0	MC	46	47.59	48.55	2.55	0	0	0	1	0	1	1	0	0	0	0	0	0	0	0	0	0	0	0	1	0	1	0	0	1	0	1	1	0	1	1	0	0	0	0	1	0	0	0	0	11	anosmia
PPND	0	0	NMC		44.77	48.55	2.55	0	0	1	0	0	1	0	1	0	0	0	1	0	0	1	0	0	0	0	0	1	0	0	0	1	1	1	0	0	0	1	0	0	0	0	1	0	0	0	1	12	anosmia
PPND	1	0	MC	41	42.35	50.78	9.78	1	0	1	0	1	0	0	1	1	0	0	0	0	0	0	1	0	0	0	1	0	0	0	0	1	0	0	0	0	0	1	0	0	1	0	0	0	0	0	1	11	anosmia
PPND	1	0	MC	41	45.17	50.78	9.78	1	0	0	0	0	0	0	1	1	1	0	0	0	0	0	0	0	0	0	0	0	0	0	0	1	0	0	0	0	0	0	0	0	0	0	0	0	1	0	1	7	anosmia
PPND	0	0	MC	46	48.9	53.14	7.14	0	1	0	1	0	0	1	0	0	0	0	0	0	0	1	0	0	0	0	1	1	0	0	0	0	0	1	1	0	1	0	0	0	1	0	0	0	0	0	0	10	anosmia
PPND	1	1	MC	45	48.37	51.24	6.24	0	0	0	0	1	1	1	0	1	0	0	0	0	0	0	1	0	0	0	0	0	0	0	0	0	1	0	0	0	1	0	0	0	0	0	0	1	1	1	1	11	anosmia
PPND	0	1	MC	51	54.29	57.24	6.25	0	0	1	1	0	1	0	0	0	0	0	0	1	0	0	0	0	1	0	0	0	1	1	0	0	0	1	0	0	0	0	1	0	1	0	0	0	0	0	0	10	anosmia
PPND	0	0	MC	39	41.7	44.62	4.62	0	1	1	0	1	0	0	0	0	0	0	0	0	0	1	0	0	0	1	1	0	0	0	0	0	0	0	0	0	1	1	0	1	1	0	0	0	0	0	0	10	anosmia
PPND	0	0	MC	39	42.44	44.62	5.62	1	0	0	0	0	0	0	0	0	0	0	1	0	0	1	1	0	0	1	1	0	0	0	0	0	1	0	1	0	0	1	0	1	0	0	0	0	1	1	0	12	anosmia
PPND	0	0	MC	48	51.1	52.83	4.83	1	0	1	0	0	1	0	1	0	0	1	0	0	0	0	1	0	0	0	1	1	0	0	0	1	1	1	1	0	0	1	0	0	1	0	0	0	0	1	0	15	anosmia
PPND	0	0	MC	43	49.86	51.02	8.02	0	0	0	0	0	1	0	0	1	0	1	0	0	0	0	0	0	0	0	0	0	0	0	1	1	0	0	0	0	0	1	0	0	1	1	1	0	1	0	1	11	anosmia
PPND	0	0	MC	39	41.6	46.41	7.41	1	0	1	0	0	1	0	0	0	0	1	0	0	0	1	0	0	0	0	1	0	0	0	0	1	0	0	1	0	1	0	0	0	1	0	0	0	1	0	0	11	anosmia
PPND	0	0	MC	39	42.99	46.41	7.41	0	0	0	0	0	0	0	0	0	0	1	0	0	0	0	1	0	0	0	1	1	0	0	0	0	1	1	1	0	0	0	0	0	0	0	0	0	0	0	0	7	anosmia
PPND	0	0	MC	39	45.31	46.41	7.41	0	0	0	0	0	0	0	0	0	0	1	0	0	0	0	0	0	0	0	1	1	0	0	0	1	1	0	1	0	1	1	0	0	0	0	0	0	0	0	0	8	anosmia
PPND	1	0	MC	38	39.72	41.65	3.65	1	1	1	1	1	1	1	1	1	1	1	1	0	0	1	1	0	1	1	1	1	1	0	1	1	1	1	1	0	1	1	1	0	1	1	0	1	1	1	1	33	mild microsmia
PPND	1	0	MC	38	40.22	41.65	3.65	1	1	1	1	1	1	1	0	1	1	1	1	1	1	1	1	1	1	1	0	1	0	1	1	0	0	1	0	0	1	1	0	1	0	1	0	1	1	1	1	30	mild microsmia
PPND	1	1	MC	47	50.76			0	0	0	0	0	1	1	0	0	0	0	1	1	0	0	1	0	0	0	0	1	1	0	0	0	0	0	0	0	0	1	1	0	0	0	0	0	1	0	0	10	anosmia
PPND	0	1	MC	44	46.64	47.53	3.53	0	0	1	0	1	1	1	1	1	0	0	0	0	0	0	1	0	0	0	0	1	0	1	0	0	0	0	0	0	0	0	1	0	0	0	0	0	1	0	1	12	anosmia
PPND	0	1	NMC		45.76			0	0	0	0	1	1	1	0	0	1	1	0	0	0	1	0	0	1	0	0	1	1	1	1	0	1	1	1	1	0	0	0	0	1	1	0	0	0	0	0	17	anosmia
PPND	0	1	NMC		46.48			0	1	0	0	1	1	1	1	0	1	0	0	0	0	0	0	0	0	1	0	0	0	0	0	1	1	1	1	0	0	0	0	0	1	0	1	0	0	1	1	15	anosmia
PPND	1	0	NMC		38.41			1	1	1	1	0	1	0	0	0	0	1	1	0	1	1	0	1	0	0	1	1	0	0	1	0	0	0	1	1	1	0	0	0	1	1	0	0	1	0	1	20	severe microsmia
PPND	1	0	NMC		39.62			0	1	1	0	0	1	1	1	0	1	1	1	0	0	0	1	0	0	0	1	0	0	0	1	1	0	1	1	1	1	1	0	1	1	1	1	0	1	0	0	22	severe microsmia
PPND	1	0	NMC		40.79			0	1	1	0	1	1	1	1	1	1	1	1	1	1	1	1	0	0	0	1	1	0	1	0	0	0	1	1	1	0	0	0	0	1	0	0	0	0	1	1	23	severe microsmia
PPND	1	0	NMC		42.82			0	0	1	0	0	1	0	0	1	0	1	0	0	0	0	1	1	1	1	1	1	0	0	0	1	1	0	1	1	0	0	0	0	0	0	1	0	0	1	1	17	severe microsmia
PPND	0	1	NMC		35.68			1	1	1	1	1	1	1	1	1	0	1	1	1	1	1	1	1	1	1	1	1	0	1	1	1	1	1	1	1	1	1	0	1	1	1	1	1	1	1	1	37	normosmia
PPND	0	1	NMC		36.86			0	1	1	1	1	1	1	1	1	1	1	1	1	0	0	1	1	1	1	1	1	0	1	1	1	1	1	1	1	1	1	0	1	1	1	1	1	1	1	1	35	normosmia
PPND	0	1	NMC		39.26			0	1	0	1	1	1	1	1	1	1	1	1	0	0	1	1	1	1	1	0	1	0	1	1	1	1	1	1	1	1	1	0	1	1	1	1	1	1	1	1	33	mild microsmia
PPND	0	1	NMC		40.09			0	1	1	1	1	1	1	1	1	1	1	1	0	0	1	1	1	1	1	1	1	0	1	1	1	1	1	1	1	1	1	0	1	1	1	1	1	1	1	1	35	normosmia
PPND	0	0	NMC		30.52			1	1	1	1	1	1	1	1	1	0	1	1	1	1	1	1	1	1	1	1	1	0	1	1	1	1	1	1	1	1	1	1	1	1	1	1	1	1	1	1	38	normosmia
PPND	1	0	NMC		28.61			0	1	1	1	0	1	1	1	1	0	1	1	1	1	1	1	1	1	0	1	1	0	0	1	0	1	1	1	0	1	1	1	1	1	1	1	0	1	0	1	30	mild microsmia
PPND	0	0	NMC		28.33			1	1	1	1	1	1	1	1	1	1	1	1	1	1	1	1	1	1	1	1	1	0	1	1	1	1	1	1	1	1	1	1	1	1	1	1	1	1	1	1	39	normosmia
PPND	1	0	NMC		21.84			1	1	1	1	1	1	1	1	1	1	0	1	1	0	1	1	1	1	1	1	1	0	1	1	1	1	0	1	1	1	0	1	1	1	1	0	0	1	1	1	33	mild microsmia
** C = control, MC = manifesting carrier, NMC = nonmanifesting carrier
[truncated: 2 more columns]

## Sheet: Cohen's Kappa data
PPND Control	PPND NMCs	PPND MCs	EPIPARK Controls	EPIPARK PD	EPIPARK MoCA 0-19	EPIPARK MoCA 20-25	EPIPARK MoCa 26-30	EPIPARK Ages 44-60	EPIPARK Ages 60-65	EPIPARK Ages 65-70	EPIPARK Ages70-75	EPIPARK Ages 75-81
0.423	0.466	0.453	0.4	-0.0909091	0.636364	0	-0.1	0.25	0.307692	0.625	0.555556	0.225806
	0.621	0.208	0.384615	0.117647	0	0.0769231	0.210526	-0.142857	0.657143	0.823529	0.210526	-0.142857
	0.821	0.158	0.111111	0.0769231	0.272727	0.117647	0.314286	0.428571	0.625	0.272727	0.210526	0.25
	0.137	0.592	0.625	0	0.210526	-0.0909091	0.25	0.571429	0.4	-0.2	0.25	0.142857
	0.125	0.038	0.4	-0.0909091	0.307692	0.333333	-0.142857	0.111111	-0.0909091	0.333333	0.25	0.555556
	0.017	0.252	-0.142857	0	0.216867	0.225806	0.5	0.8	-0.166667	0.657143	0.25	0.314286
	0.201		0.25	0.636364	0.555556	0.657143	0.4	1	0.272727	0.166667	0.75	0.307692
			0.272727	0.625		-0.0909091	-0.0909091	-0.137931	0.314286	0.571429	0.5	-0.25
			0.307692	0.4375		0.117647	0.4	0.625	0.75	-0.0909091	0.166667	0.657143
			-0.0909091	-0.25		-0.235294	0.384615	0.25	0.166667	1	0.117647	0
			0.210526	0		0.4	0.25	-0.1	-0.25	-0.142857	0.4375	0
			0.25	0.5		0.636364	0.4	0.4	0.117647	0.657143	-0.166667	0.5
			0.333333	0.166667		0.75	-0.137931	0.4375		0.4	0.4	0
			0.555556			0.4375	0.657143	0.166667		0.333333	-0.125	-0.0909091
			0.823529			0.25	0.657143			0.272727	1
			-0.137931			0.25	0.657143			0.636364	0.384615
			0.657143			-0.166667	0.428571			0.216867	0.636364
			-0.25			0.555556	0.111111			0.555556	0
			-0.166667			0.25	0.307692			0.25	0.625
			0.314286			-0.25	1			0.307692	0.333333
			0.555556			-0.25	-0.142857			-0.235294	0.625
			0.8			0.142857	1			0.111111	0.636364
			0.166667			-0.166667	-0.0909091			-0.0909091	-0.25
			-0.166667			0.166667	0.166667				0.0769231
			0.166667			-0.2
			0.25			0.333333
			0.5			1
			0.4375			0.625
			0.555556			0.625
			0.75			0.111111
			-0.1			0.5
			0.210526			0.571429
			0			0.823529
			0.625			0.166667
			0.636364			0.555556
			-0.142857			0.307692
			0.307692			0.25
			0.272727			0.272727
			0.625			0
			0.117647			0.166667
			0.4			0.25
			0.166667			0.8
			0.75			0.625
			0.111111			0.625
			0.333333			0.636364
			0.272727			0.272727
			0.25			0.314286
			0.625			-0.125
			0.5			-0.142857
			0.571429			0.75
			-0.2			0.571429
			-0.25			0.333333
			0.25			0.625
			1			0.4375
			0.216867			0
			0.657143			-0.25
			0.333333			0.5
			0.25
			0.657143
			0.571429
			1
			0.307692
			0.142857
			-0.142857
			0.636364
			0.225806
			-0.235294
			-0.0909091
			0.4
			0.657143
			0.428571
			0.314286
			1
			0.25
			-0.125

## Sheet: BSIT data
Subject	sex (1 = male, 2 = female)	BSIT comparison (U1 = first test-year result, U2 = second test-year result, U3 = third test-year result)	BSIT Version Used in Successive tests	Cohen's Kappa for BSITs compared	Second BSIT Score	U1 Clinical Diagnosis of PD (1 = yes)	U2 Clinical Diagnosis of PD (1 = yes)	U3 Clinical Diagnosis of PD (1 = yes)	Time (in years) between BSITs Under Comparison (times in parenthesis are approximate)	Age at Second BSIT Used in Comparison (ages in parentheses are approximate)	U1 MoCA score	U2 MoCA Score	U3 MoCA Score	MoCA group at time of second BSIT used in comparison (1 = <19, 2 = 19-25, 3 = >25)	U1_BSIT_item01 (99 = inability to answer, coded as incorrect)	U1_BSIT_item02	U1_BSIT_item03	U1_BSIT_item04	U1_BSIT_item05	U1_BSIT_item06	U1_BSIT_item07	U1_BSIT_item08	U1_BSIT_item09	U1_BSIT_item10	U1_BSIT_item11	U1_BSIT_item12	U1_BSIT_Score	U2_BSIT_item01	U2_BSIT_item02	U2_BSIT_item03	U2_BSIT_item04	U2_BSIT_item05	U2_BSIT_item06	U2_BSIT_item07	U2_BSIT_item08	U2_BSIT_item09	U2_BSIT_item10	U2_BSIT_item11	U2_BSIT_item12	U2_BSIT_Score	U3_BSIT_item01	U3_BSIT_item02	U3_BSIT_item03	U3_BSIT_item04	U3_BSIT_item05	U3_BSIT_item06	U3_BSIT_item07	U3_BSIT_item08	U3_BSIT_item09
1	1	U1-U2	2	-0.25	2	1	1		1	72.86	22	23		2	2	3	3	2	3	2	3	4	4	1	4	3	3	3	3	4	2	3	3	3	1	4	2	2	1	2
2	2	U1-U2	2	0.5	6	1	1		0.96	80.9	22	19		2	2	2	4	3	3	3	2	1	1	3	2	3	5	2	3	4	3	3	2	2	1	1	4	2	4	6
3	2	U1-U2	2	#DIV/0!	0	1	1		0.98	76.84	12			1	99	99	99	99	99	99	99	99	99	99	99	99	0	99	99	99	99	99	99	99	99	99	99	99	99	0
4	1	U1-U2	2	0.166667	5	1	1		1	54.98	28	30		3	1	3	4	3	2	3	2	1	3	4	4	2	6	2	1	4	3	3	3	2	1	4	3	3	99	5
5	1	U1-U2	2	0	0	1	1		1	75.81	24	19		2	99	99	4	99	99	99	99	99	99	99	99	99	1	99	99	99	99	99	99	99	99	99	99	99	99	0
6	1	U1-U2	1	0.384615	7				1.16	73.62	30	29	28	3	1	2	3	4	2	4	2	4	2	4	3	3	3	3	1	4	3	2	3	1	3	1	4	1	3	7
7	2	U1-U2	1	0	4				1.14	73.82	26	23		2	4	2	1	1	1	2	3	1	4	3	1	4	3	3	1	1	1	3	2	1	2	3	4	2	4	4
8	2	U1-U2	1	0.210526	8				1.13	70.48	16	18		1	2	2	4	3	3	4	3	4	1	4	4	3	5	2	1	99	3	99	99	4	99	3	4	1	3	8
9	1	U1-U2	1	0.25	10				1.17	75.92	29	25	27	2	3	1	1	3	2	2	4	1	2	4	1	3	9	2	1	1	3	3	2	4	1	3	4	1	3	10
10	2	U1-U2	1	-0.0909091	3			1	1.23	66.87	30	29	26	3	1	2	4	2	2	1	4	1	1	4	4	1	5	1	2	3	99	2	4	2	99	3	99	1	99	3
11	2	U1-U2	1	0.5	7				1.13	71.23	29	30	27	3	4	2	1	3	2	3	3	1	1	4	1	3	6	3	1	1	3	4	2	2	1	4	4	1	3	7
12	2	U1-U2	1	0.111111	9				1.14	55.4	26	23	26	2	3	1	3	3	2	2	4	1	3	4	4	3	9	3	2	4	3	2	3	4	1	3	4	1	3	9
13	2	U1-U2	1	0.4	8				1.15	72.81	26	28	27	3	1	2	4	3	2	4	4	1	3	4	1	3	9	1	2	4	3	2	2	4	3	3	4	2	3	8
14	2	U1-U2	1	0.555556	9				1.11	70.21	21	16	24	1	1	2	4	3	2	2	99	1	3	4	1	3	9	1	2	4	2	2	2	4	1	3	4	1	3	9
15	2	U1-U2	1	0.307692	8				0.96	77.19	23	18	22	1	2	1	4	1	2	2	4	1	3	4	1	3	11	2	2	3	1	2	2	1	1	3	4	1	3	8
16	1	U1-U2	1	0.225806	1				0.98	75.32	27	25	29	2	2	2	3	3	2	4	4	4	1	3	1	2	5	3	4	1	1	2	4	3	2	1	3	4	1	1
17	1	U1-U2	1	0.166667	6				1.1	71.63	20	19	22	2	2	4	1	4	1	4	2	1	4	3	1	2	3	2	4	4	1	4	1	4	1	3	4	4	4	6
18	1	U1-U2	1	0.0769231	5	1	1	1	0.96	72.65	22	23	25	2	2	4	4	3	2	2	3	4	3	4	1	3	9	3	2	1	4	4	2	4	3	2	4	1	3	5
19	1	U1-U2	1	-0.166667	5				1.06	71.92	22	22	23	2	2	2	4	3	3	4	1	1	2	4	4	3	6	4	2	4	2	3	4	4	4	3	4	1	4	5
20	1	U1-U2	1	-0.142857	9				1.03	75.33	24	20		2	3	1	4	3	2	2	4	1	3	4	1	3	11	2	4	1	3	3	2	4	1	3	4	1	3	9
21	1	U1-U2	1	0.210526	5				1.05	70.51	29	29	29	3	2	2	4	3	2	4	2	1	2	4	1	3	8	3	3	1	3	4	4	4	1	4	4	1	1	5
22	2	U1-U2	1	0.25	8				1.04	70.52	27	21		2	3	2	4	3	2	2	2	1	1	4	1	3	8	3	2	1	3	3	2	4	1	3	4	1	3	8
23	1	U1-U2	1	1	11				1.03	73.01	28	24	29	2	2	2	4	3	2	2	4	1	3	4	1	3	11	2	4	4	3	2	2	4	1	3	4	1	3	11
24	2	U1-U2	1	0.571429	10				0.96	54.42	19	24		2	2	1	1	1	4	4	4	1	3	4	1	3	8	2	1	3	3	2	4	4	1	3	4	1	3	10
25	1	U1-U2	1	-0.0909091	7	1	1	1	0.96	79.63	25		24	2	2	2	4	3	2	2	4	3	2	4	1	3	9	2	2	1	3	3	2	3	1	3	4	3	3	7
26	1	U1-U2	1	0.216867	6				1	68.93	18	15	22	1	2	4	2	2	4	3	3	1	1	4	1	3	5	2	2	1	3	2	4	3	1	3	3	1	4	6
27	1	U1-U2	1	0.636364	7				0.96	73.62	24	27	23	2	2	1	1	3	2	3	4	1	2	4	1	3	9	4	4	2	3	2	3	4	1	2	4	1	3	7
28	1	U1-U2	1	0	0	1	1		0.99	78.81	14	19		1	99	2	99	99	2	1	4	99	99	99	1	3	4	99	99	99	99	99	99	99	99	99	99	99	99	0
29	1	U1-U2	1	0.8	9				1.01	57.8	25	28		2	3	2	4	3	2	3	4	1	2	4	1	3	8	99	2	4	3	2	3	4	1	3	4	1	3	9
30	2	U1-U2	1	0.636364	9				0.96	68.9	25	22		2	2	4	1	3	4	4	4	1	3	4	4	3	7	2	1	1	3	4	3	4	1	3	4	1	3	9
31	2	U1-U2	1	#DIV/0!	12				1.02	64.25	30	29	29	3	2	1	4	3	2	2	4	1	3	4	1	3	12	2	1	4	3	2	2	4	1	3	4	1	3	12
32	2	U1-U2	1	0.625	10				1.13	57.89	25	26	27	2	2	2	4	3	2	2	4	1	3	4	1	3	11	2	2	4	3	2	2	4	2	3	4	1	3	10
33	1	U1-U2	1	0.166667	6				0.97	64.26	24	25	21	2	3	4	4	4	4	3	2	4	4	4	4	3	3	2	4	2	3	4	3	4	4	4	4	1	3	6
34	2	U1-U2	1	0.25	9				1.11	69.33	29	24	27	2	2	2	4	3	2	2	4	1	2	4	1	3	10	1	2	4	3	4	2	4	1	3	4	1	3	9
35	1	U1-U2	1	0.272727	7				1	65.26	26	23		2	2	1	4	3	2	2	2	3	1	4	1	3	9	1	1	4	3	2	4	99	99	3	4	3	3	7
36	2	U1-U2	1	-0.2	10				0.95	65.57	23	24	21	2	2	1	4	3	2	3	4	3	3	4	1	3	10	1	1	4	3	4	2	4	1	3	4	1	3	10
37	2	U1-U2	1	0.166667	9				1.04	65.98	26	23		2	3	1	1	3	4	3	2	1	2	4	1	3	6	2	4	4	3	4	2	2	1	3	4	1	3	9
38	1	U1-U2	1	0.5	7				(1-2)	(70-71)	25	24	26	2	3	2	3	3	2	4	4	4	3	1	1	3	6	1	2	3	2	2	2	4	1	3	2	1	3	7
39	1	U1-U2	1	0.117647	5				1.09	71.65	28	25	24	2	3	4	1	3	2	2	3	4	4	3	1	4	4	3	4	3	2	2	2	4	4	2	4	3	3	5
40	1	U1-U2	1	-0.25	10				0.99	77.27	29	21	23	2	4	4	4	3	2	4	4	1	3	4	1	3	9	2	1	4	3	3	2	4	4	3	4	1	3	10
41	1	U1-U2	1	#DIV/0!	12				1	66.98	23	26	25	2	2	1	4	3	2	2	4	1	3	4	1	3	12	2	1	4	3	2	2	4	1	3	4	1	3	12
42	1	U1-U2	1	0.142857	10				1.01	75.97	24	22	23	2	2	4	1	3	3	3	4	1	3	4	1	3	8	3	1	4	3	2	3	4	1	3	4	1	3	10
43	2	U1-U2	1	-0.142857	11				0.98	52.87	27	29		3	1	2	4	3	2	2	4	1	2	4	1	3	9	2	1	1	3	2	2	4	1	3	4	1	3	11
44	1	U1-U2	1	-0.142857	11				1.01	67.15	26	29	29	3	2	2	4	3	2	2	4	2	2	4	1	3	9	2	1	4	3	4	2	4	1	3	4	1	3	11
45	2	U1-U2	1	0.307692	11				0.97	69.46	27	23		2	2	4	4	3	2	2	3	3	2	4	1	3	8	2	1	4	3	2	2	4	2	3	4	1	3	11
46	1	U1-U2	1	0.25	9				1.02	58.11	28	28	28	3	1	1	4	3	2	2	4	1	2	4	1	3	10	3	2	4	3	3	2	4	1	3	4	1	3	9
47	1	U1-U2	1	0.25	10				1	70.85	24	22	25	2	3	2	4	3	2	2	2	1	3	4	1	3	9	2	2	4	3	2	2	4	1	3	4	4	3	10
48	1	U1-U2	1	0.333333	8				0.96	67.95	22	21		2	4	2	3	3	2	2	3	3	3	4	1	4	6	3	4	4	3	2	3	4	1	3	4	1	4	8
49	2	U1-U2	1	0.555556	9				0.99	69.23	24	25	25	2	1	1	4	3	2	2	3	3	3	4	1	3	9	1	2	4	3	2	2	4	4	3	4	1	3	9
50	1	U1-U2	1	0.272727	9				0.99	63.16	26	18		1	2	2	1	3	2	4	4	1	1	4	1	4	7	2	3	1	3	2	2	4	3	3	4	1	3	9
51	2	U1-U2	1	0.75	10				1.02	63.85	23	23		2	4	2	4	3	2	2	4	1	2	4	1	3	9	1	2	4	3	2	2	4	1	3	4	1	3	10
52	2	U1-U2	1	0.333333	8				1.02	65.57	22	26	30	2	2	4	3	2	4	2	3	1	1	4	1	3	6	2	4	4	2	99	2	4	4	3	4	1	3	8
53	2	U1-U2	1	0.4375	10				1.01	71.72	25	27	29	2	3	2	4	3	2	1	4	3	2	4	1	3	7	1	4	4	3	2	2	4	1	3	4	1	3	10
54	2	U1-U2	1	0.25	10				0.99	70.62	29	26	29	3	1	4	4	3	2	3	4	1	3	4	1	3	9	2	1	1	3	2	3	4	1	3	4	1	3	10
55	2	U1-U2	1	-0.25	10				1.01	64.79	26	26	24	2	2	1	1	3	2	2	4	1	2	4	1	4	9	4	2	4	3	2	2	4	1	3	4	1	3	10
56	2	U1-U2	1	0.4	8				0.99	61.26	26	28	29	3	3	4	4	3	2	2	4	1	2	4	1	3	9	3	4	1	3	3	2	4	1	3	4	1	3	8
57	1	U1-U2	1	0.428571	9				1	53.05	29	30		3	2	1	1	3	2	2	4	1	3	4	1	3	11	3	1	1	3	3	2	4	1	3	4	1	3	9
58	1	U1-U2	1	#DIV/0!	0				0.98	70.22	19	19	25	2	99	99	99	99	99	99	99	99	99	99	99	99	0	99	99	99	99	99	99	99	99	99	99	99	99	0
59	2	U1-U2	1	0.111111	9				1	69.73	29	26		3	2	2	1	3	2	2	4	1	2	4	1	3	9	3	2	4	3	2	2	4	1	3	4	2	3	9
60	1	U1-U2	1	0.272727	7				1.02	68.35	24	26		2	2	1	4	3	4	1	4	1	2	4	1	3	9	3	1	1	3	2	3	4	1	2	4	3	3	7
61	1	U1-U2	1	-0.0909091	11				1.09	61.88	27	25	25	2	2	2	4	3	2	2	4	1	3	4	1	3	11	3	1	4	3	2	2	4	1	3	4	1	3	11
62	2	U1-U2	1	0.555556	9				0.96	75.98	23	23	20	2	3	2	4	3	2	2	1	1	3	4	1	3	9	1	2	4	3	2	2	4	1	1	4	1	3	9
63	2	U1-U2	1	0.333333	6				1.03	74.92	24	23		2	2	4	4	4	3	4	3	3	3	4	1	3	6	3	4	1	3	3	2	2	3	3	4	1	3	6
64	1	U1-U2	1	0.625	10				0.96	65.02	25	24	27	2	2	1	4	3	2	4	4	1	3	4	1	3	11	1	1	4	3	2	4	4	1	3	4	1	3	10
65	1	U1-U2	1	0.657143	7				0.98	65.83	27	29	29	3	2	1	1	3	4	2	4	2	1	4	4	3	7	3	1	2	3	4	2	4	3	4	4	1	3	7
66	1	U1-U2	1	0.625	10				1.03	74.51	25	22		2	2	1	4	3	2	1	4	1	3	4	1	3	11	2	4	4	3	2	1	4	1	3	4	1	3	10
67	2	U2-U3	2	0.4	10				1.78	59.26	29	27	30	3														2	2	4	3	2	2	2	1	3	4	1	3	10	2	3	4	3	2	2	4	1	4
68	2	U1-U2	1	0.307692	11				1.02	60	28	29		3	2	2	3	3	2	3	4	1	4	4	1	3	8	2	2	4	3	2	2	4	1	3	4	1	3	11
69	1	U1-U2	1	0.571429	8				0.98	66.13	27	23	25	2	2	3	4	3	2	2	1	1	3	4	1	3	10	2	2	4	3	4	2	3	1	2	4	1	3	8
70	1	U1-U2	1	0.314286	5				0.96	76.17	24	25		2	1	3	3	2	2	2	1	4	1	4	1	3	5	2	4	1	2	2	1	4	4	4	4	3	3	5
71	2	U1-U2	1	0.625	8				1.01	61.25	25	23		2	2	4	4	3	3	2	3	4	3	4	1	3	8	2	4	1	3	4	2	4	4	3	4	1	3	8
72	1	U1-U2	1	0.117647	7			1	0.96	62.81	25	26	24	2	3	1	4	3	2	4	4	1	1	4	3	3	8	1	1	2	3	1	3	4	1	3	3	1	3	7
73	1	U1-U2	1	0.657143	7				0.97	61.11	26	27	26	3	3	1	1	3	2	2	4	4	1	4	3	3	7	3	1	1	3	2	3	4	4	1	4	1	3	7
74	2	U1-U2	1	0.657143	7				1.05	67.43	30	26		3	2	4	2	3	2	3	4	4	1	4	1	3	7	2	1	1	99	2	3	4	4	99	4	1	3	7
75	2	U1-U2	1	0.657143	7				1.01	80.83	22	24	26	2	3	2	1	3	2	4	4	1	3	4	2	3	7	3	2	99	99	2	2	4	1	3	4	2	3	7
76	1	U1-U2	1	0.4	9				1.03	67.73	27	23	23	2	2	4	3	3	2	2	4	4	2	4	1	3	8	3	3	99	3	2	2	4	1	3	4	1	3	9
77	1	U1-U2	1	1	11				0.97	67.13	28	29		3	2	4	4	3	2	2	4	1	3	4	1	3	11	2	2	4	3	2	2	4	1	3	4	1	3	11
78	1	U1-U2	1	0.25	10				1.02	52.3	26	23		2	3	4	4	3	2	4	4	1	3	4	1	3	9	2	4	4	3	2	2	4	1	2	4	1	3	10
79	2	U2-U3	2	-0.0909091	11				(1-2)	66.5	30		29	3														2	1	4	3	2	2	4	1	3	3	1	3	11	2	3	4	3	2	2	4	1	3
80	1	U1-U2	1	-0.125	4				1	72.98	24	22		2	3	4	3	2	2	1	1	2	3	3	1	3	4	99	1	1	99	4	1	4	2	99	4	3	3	4
81	2	U1-U2	1	-0.235294	8				1.08	69.7	21	22	24	2	2	4	4	3	3	1	4	4	3	1	1	3	7	2	1	4	3	3	2	3	1	4	4	2	3	8
82	2	U2-U3	2	0.636364	3	1	1		2.05	73.7	17	18	12	1														3	2	4	1	4	2	4	1	3	3	2	2	5	3	2	4	1	4	2	3	1	2
83	2	U2-U3	2	0.75	9				2.04	71.1	25	24	30	2														2	99	4	3	2	2	4	1	99	4	1	3	10	2	3	4	3	2	2	4	1	2
84	1	U2-U3	2	-0.166667	6				2	62.94	25	26	26	2														1	2	2	3	2	3	4	2	1	3	3	4	3	4	2	4	2	1	2	4	1	4
85	1	U2-U3	2	0.823529	4				2	65.11	24	23	23	2														2	3	4	3	3	2	2	2	4	4	4	4	5	2	2	2	3	4	2	2	3	4
86	2	U2-U3	2	0.314286	7				1.89	63.68	29	29	29	3														2	3	4	3	4	3	99	1	1	4	1	3	7	2	3	4	3	2	2	2	1	1
87	2	U1-U2	2	1	10				1	57.82	27	28		3	2	2	4	3	2	2	4	2	3	4	1	3	10	2	2	4	3	2	2	4	2	3	4	1	3	10
88	1	U2-U3	2	0	4	1	1	1	1.88	78.39	27		25	2														3	3	4	3	4	2	1	2	4	3	4	1	3	3	3	4	4	3	3	4	1	3
89	2	U2-U3	2	-0.137931	11				1.9	57.84	27	28	26	3														2	3	4	3	4	2	4	1	3	4	1	3	10	3	1	4	3	2	2	4	1	3
90	2	U2-U3	2	-0.1	11				1.86	59.05	26	29	31	3														2	1	99	3	2	2	4	1	3	4	1	3	11	1	1	4	3	2	2	4	1	3
91	1	U1-U2	2	0.4375	5	1	1		0.98	44.45	24	21		2	2	3	2	1	3	2	2	3	4	2	2	4	2	2	3	1	3	3	2	3	3	4	4	1	4	5
92	2	U1-U2	2	0.625	8	1	1		1.1	74.21	24	27		2	3	2	4	3	4	2	4	1	2	4	1	3	8	3	3	4	3	2	2	4	1	2	4	2	3	8
[truncated: 4 more columns]
